# Supplementary material for: Establishing the Mutational Spectrum of Hungarian Patients with Familial Hypercholesterolemia
Source: Genes (Basel). 2022 Jan 15;13(1):153. doi: 10.3390/genes13010153 (PMC8775528; doi:10.3390/genes13010153)
Supplement: Supplementary file 1 [file genes-13-00153-s001.zip › Supplementary Table S1.xlsx]

## Sheet: Sheet1
LDLR amplification and sequencing primers
Exon	Forward primer (5’→3’)	Reverse primer (5’→3’)
1	GGGTTAAAAAGCCGATGTCA	TCCCAGGGATGGAGTGATTA
2	CAGACTGTTCCTGATCGGATG	AGCGGATCACTTGAGACCA
3	CGCCACCACACCCAACTA	GGACCCCGTAGAGACAAAGTC
4a	GACTTCACACGGTGATGGTG	CCCCTTGGAACACGTAAAGA
4b	AAGTGCATCTCTCGGCAGTT	CCAGGGACAGGTGATAGGAC
5	ACTCCTGGGCTCAAGCAAT	GCCCTCTGGCTTCACAAAT
6	GGGATTACAGGCACAAACCA	TTCCCAAAACCCTACAGCAC
7	GAGAGTGACCAGTCTGCATCC	TTTCCATGCAGGTGGAATCT
8	GATGACTGGGGATGACACCT	TCAGGGGATATGAGTCTGTGC
9	TTTTCCACCCTCTTTTTCTGG	TGCTGAGGCAGGAGGAGA
10	TGATGCCCTTCTCTCCTCCT	GCCCACTAACCAGTTCCTGA
11	AAGCCACATTTGGAGTTTGG	ACCTTCAGGGAGCAGCTTG
12	CTCACATGTGGTTGGAGCTG	CAACCAGTTTTCTGCGTTCA
13	TGGGCAACAAAAGTGAAACTC	TCCACAAGGAGGTTTCAAGG
14	TCACCCAGCCAAGAGGTAAG	ACGACCTTGAGGTACCCATTT
15	CCTCCCAAGGTCATTTGAGA	GTCAGCAAGGGAGTGAGGAC
16	CTCCAAGTGTCCAGGGAGAT	AAAAAGTGAACAGGCCCAAC
17	CCGCAAGGCGATCTCTAA	GCCTGGTCCCTTGAGGAT
18	TACTCACCGTCTCCCTCTGG	GGCAATGCTTTGGTCTTCTC
LDLR breakpoint determination (amplification and sequencing primers)
Exon	Forward primer (5’→3’)	Reverse primer (5’→3’)
7 del	GATTACAGGTGCCCGTCCTA	GGAACCCAACCAAGAGTGTG
