# Supplementary material for: Establishing the Mutational Spectrum of Hungarian Patients with Familial Hypercholesterolemia
Source: Genes (Basel). 2022 Jan 15;13(1):153. doi: 10.3390/genes13010153 (PMC8775528; doi:10.3390/genes13010153)
Supplement: Supplementary file 1 [file genes-13-00153-s001.zip › Supplementary Table S2.xlsx]

## Sheet: Munka1
Important clinical and phenotypic data in Hungarian patients with LDLR variants and detailed summary of LDLR variants - Family members
Family members with LDLR small-scale alterations
Family members (FM)	Zygosity	exon	variant at cDNA level	variant at protein level	variant type	ACMG classification	TC (mmol/L)	LDL-C (mmol/ L)	age	gender	BMI	Dutch Score	Xanthoma, xanthelasma	Reference
P13 FM	Heterozygous	4	c.337G>T	p.Glu113Term	nonsense	Pathogenic	8.8	6.61	63	F	28	11	xanthelasma
P41 FM	Heterozygous	4	c.654_656delTGG	p.Gly219del	in-frame deletion	Pathogenic	9.7	6.6	17	M	24.8	n/a	-
P11 FM	Heterozygous	6	c.940_940+14del	p.?	splicing	Pathogenic	8.4	5.9	12	F	16.5	12	-
P11 FM	Heterozygous	6	c.940_940+14del	p.?	splicing	Pathogenic	8	5.98	45	M	45	12	-
P19 FM	Heterozygous	8	c.1130G>A	p.Cys377Tyr	missense	Pathogenic	7.5	5.5	29	M	27.5	11	-
P12 FM	Heterozygous	11	c.1618G>A	p.Ala540Thr	missense	Pathogenic	7	4.86	2	M	15.2	11	-
P12 FM	Heterozygous	11	c.1618G>A	p.Ala540Thr	missense	Pathogenic	9.7	n/a	47	F	24.03	11	+
P12 FM	Heterozygous	7	c.941-190_c.1061-270del	?	large deletion	Pathogenic	11.9	n/a	50	M	31.95	14	+
P26 FM	Heterozygous	12	c.1775G>A	p.Gly592Glu	missense	Pathogenic	8.81	6.38	63	M	32.2	19	-
P6 FM	Heterozygous	13	c.1865A>G	p.Asp622Gly	missense	Pathogenic	6.1	4.1	40	M	23.29	9	-
P15 FM	Heterozygous	14	c.2054C>T	p.Pro685Leu	missense	Pathogenic	8.9	6.54	26	M	21.5	14	-
P17 FM	Heterozygous	14	c.2000G>A	p.Cys667Tyr	missense	Pathogenic	7.5	5.08	14	F	20.28	12	-
P18 FM	Heterozygous	17	c.2416insG	p.Val806fs	frameshift	Pathogenic	9.1	n/a	31	F	18.1	9	-
Family members with LDLR CNV variants
Family members	Zygosity	exon	variant at cDNA level	variant at protein level	variant type	ACMG classification	TC (mmol/L)	LDL-C (mmol/Ll)	age	gender	BMI	Dutch Score	Xanthoma, xanthelasma	Reference
P38 FM	Heterozygous	exon 4-8	?	?	duplication	Pathogenic	10.69	8.92	48	F	18.7	23	+
Family members with APOB variants
patient ID	Zygosity	exon	variant at cDNA level	variant at protein level	variant type	ACMG classification	TC (mmol/L)	LDL-C (mmol/L)	age	gender	BMI	Dutch Score	Xanthoma, xanthelasma	Reference
P30 FM	Heterozygous	26	c.10580G>A	p.Arg3527Gln	missense	Likely Pathogenic	8.1	6.43	32	M	n/a	12	-
